# Supplementary material for: Knowledge and experience of midwives and gynecologists about manual rotation of persistent occiput posterior position
Source: BMC Pregnancy Childbirth. 2023 Jun 30;23:482. doi: 10.1186/s12884-023-05797-x (PMC10311856; doi:10.1186/s12884-023-05797-x)
Supplement: Supplementary file 1 — Supplementary Material 1 [file 12884_2023_5797_MOESM1_ESM.xlsx]

## Sheet: Results
Respondent ID	age	Level of education	job	city	work experience	Faculty member	Have you ever heard about the manual rotation of presistent occiput posterior?	If yes, please specify the source.	Have you ever observe the technique of manual rotation ofpresistent occiput posterior to anterior position (manual rotation)?	If yes, how was it?	#NAME?	Do you think manual rotation of the fetal head from posterior to anterior position is a valid and scientific intervention?	Do you think the manual rotation ) before instrumental delivery is an acceptable action?	If manual rotation reduces maternal and neonatal complications and instrumental delivery and caesarean section and is known to be a safe and complication-free intervention, would you like to do it?	Have you ever performed manual rotation from occiput posterior posterior to anterior position?	If yes, how many times during service have you done this technique?	Do you recognize this position correctly?	Which of the following would you use to help rotation of presistent occiput posterior to anterior position?							Do you want to learn manual rotation ofocciput posterior to anterior position ?	Dear colleague, please write if you have an opinion about this issue.	start date	Completion Date
																		Which of the following would you use to help rotate occiput from the posterior to anterior position? Walking	Which of the following would you use to help rotate occiput from the posterior to anterior position? knee chest	Which of the following would you use to help rotate occiput from the posterior to anterior position? -lateral side	Which of the following would you use to help rotate occiput from the posterior to anterior position?- non symethric positions	Which of the following would you use to help rotate occiput from the posterior to anterior position?-maual rotation	Which of the following would you use to help rotate occiput from the posterior to anterior position? - other	Which of the following would you use to help rotate occiput from the posterior to anterior position? -I do not intervene
uUXz	58	Women's specialized board	Gynecologist	Birjand	26	yes	yes	Physician colleagues	no	Picture	The second stage of labor	no	no	no	no		Most of the times	walking	knee chest position	lateral position			others		no		1400/10/04-19:09:40	1400/10/04-19:15:29
6Rqc	55	gynecologist	Gynecologist	Ahvaz	30	no	no	While studying at the university	no		The second stage of labor	I do not know	no	no	no		rarely		knee chest position						yes		1400/10/03-09:27:17	1400/10/03-09:30:49
W84G	30	Master's degree	midwife	Tehran	8	no	yes	Valid reference	no		The second stage of labor	Yes	Yes	yes	no		Most of the times				asymetric positions				yes		1400/10/02-23:49:15	1400/10/02-23:52:16
htBr	51	Expert	Gynecologist	Kerman	16	no	no		no	Picture	The second stage of labor	Yes	Yes	yes	no		rarely	walking	knee chest position	lateral position	asymetric positions	manual rotation			yes		1400/10/02-14:49:54	1400/10/02-14:53:17
NADY	45	fellowship	Gynecologist	Tehran	12	Yes	yes	Valid reference	Yes	Bedside observation by physician colleagues	The second stage of labor	Yes	Yes	yes	Yes	5	Always					manual rotation			yes		1400/10/01-20:22:31	1400/10/01-20:26:45
Z9RG	48	gynecologist	Gynecologist	gonbad	18	no	yes	While studying at the university	Yes		The second stage of labor	Yes	Yes	yes	Yes	?I do not remember	Most of the times		knee chest position	lateral position	asymetric positions	manual rotation			yes		1400/10/01-15:29:39	1400/10/01-15:32:00
9rxY	40	gynecologist	Gynecologist	Birjand	12	yes	no		no		The first stage of labor	I do not know	I do not know	yes	no		rarely							dont perform intervention	yes		1400/09/30-18:26:27	1400/09/30-18:28:58
aOcR	53	Doctorate	Gynecologist	Rafsanjan	24	Yes	no		no		I do not know	I do not know	I do not know	yes	no		Most of the times		knee chest position	lateral position					yes		1400/09/30-16:23:30	1400/09/30-16:28:33
NzD0	38	Perinatal fellowship	Gynecologist	Tehran	7	Yes	no		no		The second stage of labor	I do not know	I do not know	yes	no		rarely							dont perform intervention	yes		1400/09/30-15:05:33	1400/09/30-15:09:10
S8Eh	35	gynecologist	Gynecologist	baft	3	no	no		no	Bedside observation by physician colleagues	The second stage of labor	no	no	no	no		Most of the times		knee chest position	lateral position			others		yes		1400/09/30-14:01:20	1400/09/30-14:03:51
DNem	44	Bachelor's degree	midwife	jiroft	15	no	yes	While studying at the university	Yes	Others	I do not know	Yes	I do not know	yes	no		rarely	walking	knee chest position	lateral position	asymetric positions	manual rotation			yes	its very good if this technic teacging to midwifes.	1400/09/30-13:54:25	1400/09/30-13:59:15
RtGu	50	gynecologist	Gynecologist	Tehran	15	Yes	yes	Valid reference	no		The second stage of labor	Yes	Yes	yes	no		Most of the times	walking				manual rotation			no		1400/09/30-13:49:18	1400/09/30-13:53:06
b1CL	34	Masters	midwife	Bandar Abbas	9	no	yes	While studying at the university	no		I do not know	I do not know	Yes	yes	no		rarely		knee chest position					dont perform intervention	yes		1400/09/28-21:24:23	1400/09/28-21:27:59
0cFI	39	Masters	midwife	Rafsanjan	8	Yes	no		no	Others	The second stage of labor	I do not know	I do not know	yes	no		rarely	walking	knee chest position						yes		1400/09/24-10:48:10	1400/09/24-10:52:51
KXuG	43	Ph.D	Gynecologist	jirovt	6	no	yes	Physician colleagues	no		The second stage of labor	Yes	Yes	yes	no		Most of the times		knee chest position						yes		1400/09/23-17:30:45	1400/09/23-17:34:40
7MK2	50	Doctorate	Gynecologist	Kerman	18	no	no		no		I do not know	I do not know	I do not know	yes	no		rarely	walking	knee chest position	lateral position					yes	It was interesting	1400/09/23-17:27:36	1400/09/23-17:31:01
ZTAZ	37	gynecologist	Gynecologist	bam	3	Yes	yes	While studying at the university	no	Others	I do not know	no	no	yes	no		rarely		knee chest position	lateral position					yes	excellent If you have feedback for training	1400/09/23-15:55:21	1400/09/23-15:58:07
dVZB	34	gynecologist	Gynecologist	Kerman	1	no	yes	While studying at the university	no	Others	The second stage of labor	no	I do not know	yes	no		rarely	walking	knee chest position	lateral position					yes		1400/09/23-14:58:47	1400/09/23-15:13:12
f3Ma	34	gynecologist	Gynecologist	Kerman	0	no	yes	Valid reference	no	Others	The second stage of labor	Yes	Yes	yes	no		Most of the times	walking		lateral position		manual rotation			yes		1400/09/23-13:45:21	1400/09/23-13:48:24
yp9x	37	fellowship	Gynecologist	Tehran	10	Yes	no	While studying at the university	no	Others	The second stage of labor	Yes	Yes	no	no		never	walking		lateral position				dont perform intervention	no		1400/09/23-13:44:38	1400/09/23-13:48:16
8dfv	40	gynecologist	Gynecologist	Tehran	8	Yes	no		no		The first stage of labor	Yes	Yes	no	no		rarely	walking							no		1400/09/23-13:43:35	1400/09/23-13:46:25
8q1H	42	MA	midwife	neyshabour	15	no	no		no		The first stage of labor	no	no	yes	no		Most of the times		knee chest position						yes		1400/09/22-15:52:33	1400/09/22-15:55:44
2RDH	39	Masters	midwife	amlash	8	no	yes	While studying at the university	no		The second stage of labor	no	no	yes	no		rarely							dont perform intervention	yes		1400/09/21-15:38:30	1400/09/21-15:41:34
FgvE	48	Bachelor's degree	midwife	Lahijan	14	no	yes	Physician colleagues	no		The first stage of labor	I do not know	Yes	yes	no		Most of the times	walking	knee chest position	lateral position					yes		1400/09/21-15:37:29	1400/09/21-15:44:32
BXv7	42	Masters	midwife	Bandar Anzali	17	no	yes	While studying at the university	Yes	Bedside observation by midwife colleagues	The second stage of labor	Yes	Yes	yes	Yes	?I do not remember	Most of the times					manual rotation			yes	In my opinion, it was used more in the past and there were morevaginal delivery, and in recent years it is used less and cesarean births are performed more often.	1400/09/21-15:23:51	1400/09/21-15:27:45
MOOt	47	associate	midwife	Yasuj	15	no	yes	While studying at the university	Yes	Picture	The second stage of labor	Yes	Yes	yes	no		Most of the times	walking	knee chest position		asymetric positions	manual rotation			yes		1400/09/20-19:35:48	1400/09/20-19:37:24
furK	46	Masters	midwife	Ramsar	6	no	yes	While studying at the university	no	Picture	The second stage of labor	I do not know	I do not know	yes	no		rarely							dont perform intervention	yes		1400/09/20-13:11:37	1400/09/20-13:15:58
ZIrh	30	Bachelor's degree	midwife	Torbat	2	no	yes	Physician colleagues	no		The second stage of labor	Yes	Yes	yes	no		Most of the times		knee chest position						yes		1400/09/20-07:57:06	1400/09/20-08:00:03
C2Pz	38	Bachelor's degree	midwife	Torbat	12	no	no		Yes	Others	The second stage of labor	Yes	Yes	yes	no		rarely			lateral position					yes		1400/09/20-01:05:41	1400/09/20-01:08:53
NKM1	25	Masters	midwife	Torbat	24	no	yes	Valid reference	no	Others	The second stage of labor	no	no	yes	no		rarely		knee chest position			manual rotation			yes		1400/09/20-00:36:13	1400/09/20-00:39:30
9C4W	43	Masters	midwife	Torbat	16	no	yes	Valid reference	no		The second stage of labor	Yes	Yes	yes	no		never		knee chest position		asymetric positions	manual rotation			yes		1400/09/19-23:23:12	1400/09/19-23:25:35
ayY4	27	Bachelor's degree	midwife	Torbat	5	no	yes	Midwife colleagues	Yes	Others	The second stage of labor	Yes	no	yes	no		rarely	walking	knee chest position			manual rotation			no		1400/09/19-23:14:37	1400/09/19-23:18:05
HNDC	32	Masters	midwife	Torbat	9	no	no		no		The second stage of labor	Yes	Yes	yes	no		Most of the times	walking	knee chest position						yes		1400/09/19-23:10:21	1400/09/19-23:13:38
ivlQ	57	Bachelor's degree	midwife	Birthplace	32	no	yes	While studying at the university	no		The second stage of labor	Yes	Yes	yes	no		Most of the times	walking	knee chest position	lateral position	asymetric positions				yes		1400/09/19-23:01:55	1400/09/19-23:06:09
suHt	41	Masters	midwife	Torbat	14	no	yes	Valid reference	Yes	the movie	The second stage of labor	I do not know	no	yes	no		Always							dont perform intervention	yes		1400/09/19-22:42:14	1400/09/19-22:47:51
7VeZ	28	Masters	midwife	Torbat	2	no	no		Yes	the movie	The first stage of labor	Yes	no	yes	no		rarely	walking	knee chest position	lateral position			others	dont perform intervention	yes		1400/09/19-22:40:00	1400/09/19-22:43:35
KAEr	28	Masters	midwife	Malayer	2	no	no	Midwife colleagues	Yes	the movie	I do not know	I do not know	I do not know	yes	no		never							dont perform intervention	yes		1400/09/19-07:47:33	1400/09/19-07:50:20
RCet	1377	Bachelor's degree	midwife	Sanandaj	7	no	yes	While studying at the university	no	Others	The second stage of labor	I do not know	I do not know	yes	no		Most of the times		knee chest position	lateral position					yes		1400/09/18-22:57:27	1400/09/18-23:02:08
ihGM	45	Bachelor's degree	midwife	gives	24	no	yes	Midwife colleagues	Yes	Bedside observation by midwife colleagues	The second stage of labor	Yes	Yes	yes	Yes	2	Most of the times					manual rotation			yes	Please provide us with its educational video.	1400/09/18-22:48:43	1400/09/18-22:58:03
XmJc	36	Masters	midwife	Sanandaj	11	no	yes	While studying at the university	no		The second stage of labor	Yes	Yes	yes	no		Most of the times		knee chest position	lateral position	asymetric positions	manual rotation			yes		1400/09/18-19:45:40	1400/09/18-19:48:37
ECLs	36	Masters	midwife	Greetings from Lorestan	6	no	yes	Midwife colleagues	no		The second stage of labor	no	no	no	no		Most of the times							dont perform intervention	yes		1400/09/18-17:52:24	1400/09/18-17:56:49
M5vN	32	Bachelor's degree	midwife	ducks	5	no	yes	While studying at the university	Yes	Bedside observation by physician colleagues	The second stage of labor	I do not know	no	no	no		Always		knee chest position						yes		1400/09/18-16:25:44	1400/09/18-16:28:28
RZPh	51	Bachelor's degree	midwife	Lahijan	28	no	yes	Valid reference	no		The second stage of labor	I do not know	no	yes	no		rarely		knee chest position		asymetric positions				yes		1400/09/18-16:07:00	1400/09/18-16:09:42
mPlE	30	gynecologist	midwife	attempt	2	no	yes	Valid reference	Yes	Picture	The second stage of labor	no	no	yes	Yes	1	Most of the times		knee chest position	lateral position	asymetric positions	manual rotation		dont perform intervention	yes	be taught online or the clip provided to the personnel	1400/09/18-15:52:06	1400/09/18-15:56:22
MLZZ	27	gynecologist	midwife	jirovt	3	no	yes	While studying at the university	Yes	Bedside observation by midwife colleagues	The first stage of labor	Yes	Yes	yes	no		Most of the times	walking	knee chest position	lateral position		manual rotation			yes		1400/09/18-15:47:42	1400/09/18-15:51:55
3tqZ	50	Bachelor's degree	midwife	Lahijan	27	no	no		no		I do not know	I do not know	I do not know	yes	no		Most of the times	walking		lateral position	asymetric positions				yes	Does it have any side effects?	1400/09/18-15:43:46	1400/09/18-15:46:32
lKC0	45	Bachelor of Midwifery	midwife	Lahijan	14	no	yes	While studying at the university	no		The second stage of labor	Yes	Yes	yes	no		Most of the times	walking	knee chest position	lateral position	asymetric positions	manual rotation			yes	Please explain the rotation steps and its time so that more vaginal delivery can be done with this technique	1400/09/18-15:31:07	1400/09/18-15:36:09
bEs5	29	Bachelor's degree	midwife	Lahijan	5	no	yes	While studying at the university	no		The second stage of labor	Yes	Yes	yes	no		Most of the times		knee chest position	lateral position	asymetric positions	manual rotation	others		yes		1400/09/18-14:17:37	1400/09/18-14:20:54
q0Aa	40	Midwife	midwife	Ibadan	17	no	no		Yes	the movie	The first stage of labor	Yes	Yes	yes	no		rarely			lateral position					yes		1400/09/18-13:57:52	1400/09/18-14:00:11
t1rw	29	senior	midwife	Jajarm	3	no	no		Yes	the movie	The first stage of labor	no	no	no	no	0	Most of the times							dont perform intervention	yes		1400/09/18-13:48:56	1400/09/18-13:51:56
Yydu	25	Bachelor's degree	midwife	Sanandaj	4	no	yes	While studying at the university	no		The second stage of labor	Yes	no	yes	no		Most of the times		knee chest position						yes		1400/09/18-11:26:03	1400/09/18-11:27:45
fN5m	34	Masters	midwife	jirovt	11	no	yes	While studying at the university	Yes	Bedside observation by midwife colleagues	The stage of labor is not important	Yes	Yes	yes	Yes	10	Most of the times	walking	knee chest position		asymetric positions	manual rotation			yes		1400/09/18-11:11:26	1400/09/18-11:14:34
1WDZ	40	Masters	midwife	Brauj d	10	no	yes	Physician colleagues	no		The second stage of labor	no	Yes	yes	no	۰	Most of the times		knee chest position						yes		1400/09/18-09:21:58	1400/09/18-09:24:21
ImM1	25	Masters	midwife	jirovt	3	no	yes	Midwife colleagues	Yes	Bedside observation by midwife colleagues	The second stage of labor	Yes	Yes	yes	no		Most of the times		knee chest position	lateral position		manual rotation			yes		1400/09/18-09:06:24	1400/09/18-09:09:11
m3by	32	Bachelor's degree	midwife	jirovt	12	no	yes	While studying at the university	no	Others	I do not know	I do not know	Yes	yes	no	۰	Most of the times		knee chest position	lateral position	asymetric positions				yes		1400/09/18-08:41:53	1400/09/18-08:45:34
4l8M	36	expert	midwife	Kerman	10	no	no	Midwife colleagues	no	Others	I do not know	I do not know	I do not know	yes	no	۰	rarely	walking	knee chest position						yes	Please teach	1400/09/18-08:27:30	1400/09/18-08:29:59
CdTV	40	Bachelor's degree	midwife	jirovt	17	no	yes	While studying at the university	no	Others	I do not know	no	no	no	no	۰	never	walking		lateral position	asymetric positions				yes	.	1400/09/18-08:18:59	1400/09/18-08:20:36
21XL	24	Bachelor's degree	midwife	ducks	2	no	yes	While studying at the university	no		The second stage of labor	no	I do not know	yes	no		Most of the times		knee chest position		asymetric positions				yes		1400/09/18-07:56:34	1400/09/18-07:59:48
suGd	29	expert	midwife	Dezful	5	no	no		no		The second stage of labor	I do not know	no	yes	no		Most of the times		knee chest position						yes		1400/09/18-02:01:20	1400/09/18-02:03:59
4b84	48	Bachelor's degree	midwife	Sanandaj	24	no	yes	While studying at the university	Yes	Picture	The first stage of labor	I do not know	Yes	yes	no		Most of the times		knee chest position						yes	The subject is interesting and practical, it would be great if training courses were held	1400/09/18-01:06:00	1400/09/18-01:11:11
M6d7	40	Bachelor's degree	midwife	ducks	2	no	no		no		I do not know	I do not know	I do not know	yes	no		rarely		knee chest position						yes		1400/09/18-00:55:17	1400/09/18-00:57:48
haoF	27	bachelor	midwife	Dewandre	2	Yes	yes	While studying at the university	Yes	Bedside observation by physician colleagues	The second stage of labor	I do not know	I do not know	no	no	0	Most of the times					manual rotation			yes	Please teach	1400/09/18-00:48:28	1400/09/18-01:36:38
haDJ	30	Bachelor's degree	midwife	Yazd	7	no	no		no		The first stage of labor	Yes	Yes	yes	no		Most of the times		knee chest position			manual rotation			yes		1400/09/18-00:05:04	1400/09/18-00:07:48
XhFX	39	Masters	midwife	Rafsanjan	14	no	no		no	Others	I do not know	no	no	yes	no		never			lateral position	asymetric positions	manual rotation			yes		1400/09/17-23:56:05	1400/09/17-23:58:31
NUxA	30	Bachelor's degree	midwife	Pomegranate	5	no	no		no		The first stage of labor	no	no	yes	no		Most of the times				asymetric positions			dont perform intervention	yes		1400/09/17-23:39:42	1400/09/17-23:44:53
ZcwP	49	Masters	midwife	Rafsanjan	27	no	yes	Valid reference	no		The second stage of labor	I do not know	I do not know	no	no		Most of the times		knee chest position						no		1400/09/17-23:35:12	1400/09/17-23:38:22
M2qh	38	Bachelor's degree	midwife	Jajarm	12	no	yes	While studying at the university	no		I do not know	Yes	Yes	yes	no		rarely				asymetric positions				yes		1400/09/17-23:31:55	1400/09/17-23:34:36
zvMg	27	Midwife	midwife	Bushehr	2	no	no		no		I do not know	I do not know	I do not know	yes	no		rarely	walking	knee chest position	lateral position	asymetric positions		others		yes		1400/09/17-23:20:21	1400/09/17-23:25:15
Ortw	27	Masters	midwife	Dehglan	2	no	yes	While studying at the university	no	Others	The second stage of labor	I do not know	I do not know	yes	no		Most of the times	walking		lateral position	asymetric positions		others		yes		1400/09/17-22:43:29	1400/09/17-22:46:24
5Kbz	36	Bachelor's degree	midwife	Babolsar	10	no	yes	While studying at the university	no	the movie	The first stage of labor	no	no	yes	no		Most of the times				asymetric positions				yes		1400/09/17-22:39:59	1400/09/17-22:42:34
MeJw	42	Bachelor's degree	midwife	Sari	10	no	no		no	Others	The second stage of labor	I do not know	no	yes	no	۰	Most of the times							dont perform intervention	yes		1400/09/17-22:38:01	1400/09/17-22:41:08
MvfO	42	Masters	midwife	turpentine	20	no	no		no		The second stage of labor	I do not know	Yes	yes	no		rarely	walking	knee chest position						yes		1400/09/17-22:34:56	1400/09/17-22:39:21
b2Fi	29	Masters	midwife	City	3	no	yes	While studying at the university	no	Others	The first stage of labor	I do not know	I do not know	yes	no	0	rarely							dont perform intervention	yes		1400/09/17-22:25:06	1400/09/17-22:30:38
nfT1	30	Bachelor's degree	midwife	Lorestan	2	no	yes	While studying at the university	no	the movie	The second stage of labor	Yes	no	yes	no		Most of the times	walking	knee chest position	lateral position					yes	I would like to learn more about this	1400/09/17-22:19:38	1400/09/17-22:25:48
7uVP	50	gynecologist	midwife	bam	25	no	yes	Midwife colleagues	no		The first stage of labor	I do not know	no	no	no		Most of the times		knee chest position		asymetric positions		others		yes		1400/09/17-22:15:11	1400/09/17-22:18:25
j1tU	27	Bachelor's degree	midwife	Sanandaj	2	no	yes	Midwife colleagues	Yes	the movie	The second stage of labor	Yes	no	yes	no		never					manual rotation			yes		1400/09/17-22:06:16	1400/09/17-22:09:58
Cvps	23	Masters	midwife	raver	0	no	yes	While studying at the university	no		The second stage of labor	Yes	I do not know	yes	no		rarely				asymetric positions		others		yes		1400/09/17-22:00:11	1400/09/17-22:01:10
ocJg	28	Masters	midwife	Borujerd	6	no	yes	While studying at the university	no	Picture	The first stage of labor	Yes	no	no	no		Most of the times		knee chest position						yes		1400/09/17-21:58:57	1400/09/17-22:01:19
mrIz	40	Bachelor's degree	midwife	Texture	15	no	yes	While studying at the university	no		The second stage of labor	I do not know	no	yes	no		rarely		knee chest position		asymetric positions		others		yes		1400/09/17-21:58:00	1400/09/17-22:02:54
38zA	36	Bachelor's degree	midwife	Karaj	10	no	no		no		The second stage of labor	Yes	Yes	yes	no		Most of the times		knee chest position		asymetric positions				yes		1400/09/17-21:56:04	1400/09/17-21:59:23
6023	30	Bachelor's degree	midwife	Ardabil	10	no	yes	Midwife colleagues	no	Others	The second stage of labor	no	Yes	no	no		Most of the times		knee chest position						yes		1400/09/17-21:55:45	1400/09/17-22:00:07
RlJT	33	senior	midwife	Karaj	10	no	no		no		I do not know	I do not know	I do not know	no	no		Most of the times	walking	knee chest position	lateral position	asymetric positions				no		1400/09/17-21:45:34	1400/09/17-21:48:41
2kTC	36	Ph.D	Gynecologist	Bane	4	no	yes	While studying at the university	Yes	Bedside observation by midwife colleagues	The second stage of labor	Yes	Yes	yes	no		Most of the times		knee chest position						yes		1400/09/17-21:43:38	1400/09/17-21:46:54
3qMt	41	bachelor	midwife	Bane	21	no	yes	While studying at the university	no	the movie	The second stage of labor	Yes	Yes	yes	no		rarely		knee chest position						yes		1400/09/17-21:38:29	1400/09/17-21:41:06
CjSQ	51	Senior consultant in Manai	midwife	Karaj	28	no	yes	Valid reference	Yes	Bedside observation by physician colleagues	The first stage of labor	Yes	no	no	no		Most of the times		knee chest position						yes	I experienced theknee chest position several times with manual massage of the mother's pelvic area, which gave good results	1400/09/17-21:37:54	1400/09/17-21:43:25
bUxu	38	Midwifery expert	midwife	Khormuj	13	no	no		no		The second stage of labor	no	I do not know	yes	no		rarely	walking		lateral position					yes		1400/09/17-21:25:52	1400/09/17-21:30:59
Kwxx	28	Masters	midwife	Orumieh	5	no	yes	While studying at the university	no		The first stage of labor	I do not know	Yes	yes	no		rarely		knee chest position						yes		1400/09/17-21:07:15	1400/09/17-21:09:46
EjIf	42	Master of midwifery	midwife	Malayer	19	no	no		no		The first stage of labor	I do not know	Yes	yes	no		rarely	walking	knee chest position		asymetric positions				yes	It was very interesting, I was curious to read about this topic	1400/09/17-20:58:39	1400/09/17-21:03:02
S1dz	58	Master's degree	midwife	mood	30	no	yes	Midwife colleagues	no		The second stage of labor	no	I do not know	yes	no		Most of the times	walking							yes		1400/09/17-20:55:05	1400/09/17-21:00:27
Kd4v	24	gynecologist	midwife	anklet	1	no	yes	While studying at the university	no	Others	I do not know	no	I do not know	no	no	۰	rarely							dont perform intervention	yes		1400/09/17-20:48:07	1400/09/17-20:50:32
z2c3	49	Bachelor's degree	midwife	Yazd	26	no	yes	Physician colleagues	no		The second stage of labor	no	no	yes	no	۰	rarely		knee chest position		asymetric positions				yes		1400/09/17-20:10:50	1400/09/17-20:12:39
zt47	30	Midwifery expert	midwife	Hello	7	no	yes	While studying at the university	Yes		The second stage of labor	no	Yes	yes	no		rarely		knee chest position						yes		1400/09/17-20:03:10	1400/09/17-20:05:38
EmNg	32	gynecologist	midwife	mountain plateau	8	no	no		no		The first stage of labor	Yes	Yes	yes	no		Most of the times		knee chest position	lateral position		manual rotation			yes		1400/09/17-19:46:35	1400/09/17-19:49:05
lcUQ	28	Midwifery graduate student	midwife	mountain plateau	2	no	yes	While studying at the university	no		I do not know	Yes	Yes	yes	no		Most of the times		knee chest position						yes		1400/09/17-19:37:18	1400/09/17-19:45:38
tXxc	28	Bachelor's degree	midwife	rask	1	no	no		no		The second stage of labor	I do not know	Yes	yes	no		rarely		knee chest position		asymetric positions				yes		1400/09/16-09:55:34	1400/09/16-09:57:15
OFQF	40	Bachelor's degree	midwife	Rask	2	no	no		no		The second stage of labor	no	no	yes	no		rarely	walking	knee chest position						yes	Thanks for the idea	1400/09/16-09:49:00	1400/09/16-09:51:36
mNRA	27	Bachelor's degree	midwife	Rask	2	no	yes	Valid reference	no		The first stage of labor	I do not know	Yes	yes	no		rarely	walking	knee chest position	lateral position			others		yes		1400/09/16-00:43:51	1400/09/16-00:46:31
Z84z	25	Masters	midwife	Rask	2	no	yes	Valid reference	no	Others	The second stage of labor	Yes	no	yes	no		Most of the times		knee chest position						yes		1400/09/16-00:39:04	1400/09/16-00:41:48
vW0r	27	Masters	midwife	Rask	3	no	yes	While studying at the university	no		The second stage of labor	I do not know	I do not know	yes	no		rarely							dont perform intervention	yes		1400/09/15-23:41:01	1400/09/15-23:44:14
pfyL	24	Masters	midwife	soldier	1	no	no		no		The second stage of labor	Yes	Yes	yes	no		Most of the times		knee chest position						yes		1400/09/15-22:53:49	1400/09/15-22:57:06
FTTX	30	Midwife	midwife	Rask	4	no	yes	Valid reference	no	Others	I do not know	I do not know	I do not know	no	no		Most of the times						others		yes		1400/09/15-22:43:47	1400/09/15-22:45:56
9VUF	24	Masters	midwife	Rask	8	no	no	Midwife colleagues	no	Others	I do not know	I do not know	no	no	no		rarely					manual rotation			yes	that was perfect	1400/09/15-22:06:10	1400/09/15-22:08:58
j9I2	27	Bachelor's degree	midwife	Rask	0	no	no	While studying at the university	Yes	Picture	The second stage of labor	no	no	no	no		rarely			lateral position	asymetric positions	manual rotation	others	dont perform intervention	yes		1400/09/15-21:22:23	1400/09/15-21:25:11
QOHX	30	bachelor	midwife	Rusk	8	no	no		Yes	Others	The second stage of labor	I do not know	no	yes	no		Most of the times		knee chest position						yes		1400/09/15-21:19:00	1400/09/15-21:22:21
QUZR	25	Masters	midwife	Rask	2	no	yes	Midwife colleagues	no		The first stage of labor	I do not know	no	yes	no		rarely	walking	knee chest position		asymetric positions		others	dont perform intervention	yes		1400/09/15-21:09:16	1400/09/15-21:13:03
1q4c	25	Midwife	midwife	Baluchistan	2	no	yes	Physician colleagues	Yes	Bedside observation by physician colleagues	The second stage of labor	I do not know	I do not know	yes	no	۰	Most of the times		knee chest position		asymetric positions				yes		1400/09/15-21:05:32	1400/09/15-21:09:52
tCxm	22	bachelor	midwife	Rask	1	no	yes	While studying at the university	no	Others	The second stage of labor	no	no	no	no		never					manual rotation			no	Thank you for this interesting topic	1400/09/15-21:05:25	1400/09/15-21:09:19
SrdH	39	Midwifery graduate student	midwife	Iranshahr	7	no	yes	While studying at the university	no	Others	The second stage of labor	Yes	Yes	yes	no	۰	Most of the times		knee chest position	lateral position		manual rotation			yes		1400/09/15-18:05:12	1400/09/15-18:16:50
vt9e	35	Master's degree	midwife	Zahedan	10	no	yes	Valid reference	Yes	Bedside observation by midwife colleagues	The second stage of labor	Yes	no	yes	no		rarely		knee chest position						no		1400/09/14-13:51:41	1400/09/14-13:54:33
6B2P	35	gynecologist	midwife	Shiraz	13	no	yes	Physician colleagues	Yes	Bedside observation by midwife colleagues	The second stage of labor	I do not know	Yes	yes	Yes	2	Most of the times					manual rotation		dont perform intervention	yes		1400/09/14-13:25:10	1400/09/14-13:28:15
4O41	37	MA	midwife	..	3	no	no	While studying at the university	no	Others	The second stage of labor	Yes	yes	yes	no		rarely						others		yes	..	1400/09/14-11:23:40	1400/09/14-11:27:09
gpzy		Bachelor's degree	midwife	Karaj	14	no	yes	Valid reference	Yes	Bedside observation by physician colleagues	The second stage of labor	Yes	Yes	yes	Yes	4	Most of the times					manual rotation			yes	_	1400/09/14-10:13:17	1400/09/14-10:17:18
GU6u	35	senior	midwife	Kerman	10	no	yes	While studying at the university	no		I do not know	Yes	I do not know	yes	no		Most of the times		knee chest position		asymetric positions	manual rotation			yes	Please send us the results of the research. Thank you	1400/09/13-15:21:54	1400/09/13-15:27:53
Bgjo	39	Doctorate	midwife	Qazvin	14	Yes	yes	While studying at the university	no	Picture	I do not know	no	Yes	yes	no		Most of the times		knee chest position						yes		1400/09/12-21:57:41	1400/09/12-22:00:16
6Zmq	26	Bachelor's degree	midwife	Zahedan	5	no	no		no		The second stage of labor	I do not know	no	no	no		Most of the times			lateral position					yes	It was very good and I would like to expand my knowledge. I wish there would be workshops to prepare midwives from an experimental point of view.	1400/09/12-17:45:02	1400/09/12-17:48:21
bBsY	39	gynecologist	Gynecologist	Rafsanjan	6	Yes	yes	While studying at the university	no	Others	The second stage of labor	Yes	no	yes	no		Most of the times		knee chest position	lateral position					yes		1400/09/12-17:08:00	1400/09/12-17:11:15
BlSS	42	fellowship	Gynecologist	Rafsanjan	12	Yes	no		no		The second stage of labor	Yes	Yes	yes	no	۰	rarely		knee chest position						yes		1400/09/12-16:03:53	1400/09/12-16:07:07
Rk9d	28	Bachelor's degree	midwife	Bastak	6	no	no	While studying at the university	no	Others	The first stage of labor	Yes	Yes	yes	no	2	rarely		knee chest position			manual rotation			yes		1400/09/12-14:23:12	1400/09/12-14:25:45
o9Oo	27	Bachelor of Midwifery	midwife	Shahrbabak	2	no	no	Midwife colleagues	Yes	Bedside observation by midwife colleagues	The second stage of labor	Yes	I do not know	no	no		never		knee chest position						yes		1400/09/12-14:09:00	1400/09/12-14:11:28
1RnW	27	Bachelor's degree	midwife	Bastak	5	no	yes	Midwife colleagues	no	Bedside observation by midwife colleagues	The second stage of labor	no	Yes	yes	no		Most of the times		knee chest position	lateral position					yes		1400/09/12-13:03:32	1400/09/12-13:08:45
VFT3	30	Masters	midwife	Bastak	5	no	yes	Midwife colleagues	no		The second stage of labor	I do not know	Yes	yes	no		Most of the times		knee chest position						yes		1400/09/12-12:58:26	1400/09/12-13:01:19
Rk4N	53	specialist	Gynecologist	Rafsanjan	20	Yes	yes	While studying at the university	Yes	Bedside observation by physician colleagues	I do not know	Yes	I do not know	yes	no	۰	Most of the times		knee chest position						yes		1400/09/12-11:41:56	1400/09/12-11:46:09
Ltad	35	gynecologist	Gynecologist	Rafsanjan	3	Yes	yes	While studying at the university	no		The second stage of labor	I do not know	I do not know	yes	no		Most of the times							dont perform intervention	yes		1400/09/12-09:22:51	1400/09/12-09:25:19
cUHO	26	Bachelor's degree	midwife	Shahrbabak	2	no	yes	While studying at the university	no		I do not know	Yes	I do not know	yes	no		rarely		knee chest position						yes		1400/09/12-09:15:36	1400/09/12-09:20:51
3azW	38	P.H.D	midwife	Tehran	15	Yes	yes	Physician colleagues	no		The second stage of labor	I do not know	no	yes	no		Most of the times	walking	knee chest position						yes		1400/09/12-09:11:11	1400/09/12-09:16:33
z8a6	43	fellowship	Gynecologist	Rafsanjan	10	Yes	no		no		I do not know	I do not know	I do not know	yes	no		rarely		knee chest position	lateral position				dont perform intervention	yes		1400/09/12-08:22:40	1400/09/12-08:25:54
JkbU	33	Master of midwifery	midwife	Bastak city	6	no	yes	While studying at the university	Yes	Picture	The second stage of labor	Yes	no	yes	no		Most of the times		knee chest position	lateral position					no		1400/09/12-05:11:27	1400/09/12-05:15:56
j3kT	40	gynecologist	midwife	bam	20	no	yes	Valid reference	Yes	Bedside observation by midwife colleagues	The second stage of labor	Yes	no	yes	Yes	several times	Most of the times	walking	knee chest position	lateral position			others		yes		1400/09/11-23:27:15	1400/09/11-23:31:10
B5QX	52	P.H.D	midwife	Shiraz	29	Yes	yes	Valid reference	Yes	Others	The second stage of labor	Yes	Yes	yes	Yes	several times	Most of the times		knee chest position	lateral position	asymetric positions	manual rotation			yes		1400/09/11-21:11:40	1400/09/11-21:15:13
bUiu	48	Midwife	midwife	Shahrbabak	20	no	yes	Physician colleagues	no	Others	I do not know	no	no	yes	no	۰	rarely	walking						dont perform intervention	yes	Please let us know if you get any results after the investigation. Thank you	1400/09/11-20:46:27	1400/09/11-20:52:26
tZlq	44	gynecologist	midwife	Kerman	20	no	yes	Midwife colleagues	no		The first stage of labor	I do not know	no	yes	no		Most of the times			lateral position	asymetric positions				yes	Considering the increase in complaints from mothers and the opposition of gynecologists, it can be done if there is a strong and reliable scientific support and the approval of the ministry.	1400/09/11-20:29:11	1400/09/11-20:36:27
6wQZ	34	Doctorate	midwife	jump	2	Yes	no		no		The second stage of labor	no	no	yes	no		Most of the times		knee chest position						yes		1400/09/11-20:02:57	1400/09/11-22:34:10
vXi6	52	P.H.D	midwife	Gonabad	22	Yes	yes	While studying at the university	Yes	Bedside observation by physician colleagues	The second stage of labor	Yes	Yes	yes	Yes	3	Most of the times		knee chest position			manual rotation			yes		1400/09/11-18:43:42	1400/09/11-18:45:55
GEZU	42	Master's degree	midwife	Kerman	18	Yes	yes	While studying at the university	no		The second stage of labor	Yes	no	yes	no		rarely	walking	knee chest position						yes		1400/09/11-17:37:19	1400/09/11-17:39:30
JyhY	37	Bachelor's degree	midwife	Zahedan	11	no	no	While studying at the university	no		The first stage of labor	I do not know	I do not know	yes	no		rarely	راه رفتن							yes		1400/09/11-16:50:36	1400/09/11-16:56:11
bSQE	32	Masters	midwife	Saveh	8	no	yes	Valid reference	no		The second stage of labor	Yes	Yes	yes	no		Always		knee chest position		asymetric positions				yes		1400/09/11-16:10:40	1400/09/11-16:13:04
XyBH	41	Doctorate	midwife	Shahrood	7	Yes	no	While studying at the university	no	Others	The first stage of labor	I do not know	I do not know	yes	no	۰	never						others		yes		1400/09/11-16:06:51	1400/09/11-16:10:16
0NC0	26	Masters	midwife	Kerman	1.2	no	yes	While studying at the university	no	Others	The first stage of labor	Yes	no	no	no		Most of the times		knee chest position						yes		1400/09/11-15:55:41	1400/09/11-15:58:23
vmbc	47	gynecologist	midwife	Qom	19	no	yes	While studying at the university	Yes	Bedside observation by midwife colleagues	The first stage of labor	no	no	yes	no		rarely	walking	knee chest position			manual rotation			yes		1400/09/11-15:09:58	1400/09/11-15:13:00
rvhk	39	P.H.D	midwife	Esfahan	20	Yes	yes	Valid reference	Yes	Picture	The second stage of labor	I do not know	Yes	yes	no		Most of the times		knee chest position	lateral position					yes		1400/09/11-14:43:49	1400/09/11-14:47:12
8Cpx	34	Ph.D	midwife	Rasht	8	Yes	yes	Valid reference	no	the movie	The stage of labor is not important	Yes	Yes	yes	no	٠	Most of the times	walking	knee chest position	lateral position	asymetric positions		others		yes		1400/09/11-14:39:28	1400/09/11-14:43:05
q1nI	37	Masters	midwife	Karaj	10	no	yes	While studying at the university	Yes	the movie	The first stage of labor	Yes	no	no	no		rarely					manual rotation			yes	I saw a film about this on a foreign satellite. It was very interesting. A team was constantly checking with ultrasound	1400/09/11-14:20:23	1400/09/11-14:24:28
5OFM	42	Bachelor's degree	midwife	Shahrbabak	16	no	yes	Midwife colleagues	no		The first stage of labor	I do not know	Yes	yes	no		rarely		knee chest position						yes		1400/09/11-14:06:39	1400/09/11-14:10:21
0kAw	36	Midwifery	midwife	bam	7	no	yes	While studying at the university	Yes	Bedside observation by physician colleagues	The second stage of labor	Yes	Yes	yes	Yes	2	Most of the times		knee chest position						yes		1400/09/11-13:53:58	1400/09/11-13:56:16
CUPJ	30	gynecologist	midwife	Kerman	7	no	yes	While studying at the university	no	Picture	The second stage of labor	Yes	Yes	no	no	۰	rarely	walking							yes		1400/09/11-13:41:38	1400/09/11-13:43:27
xjFw	40	Doctorate	midwife	Tehran	12	Yes	yes	Valid reference	no		The second stage of labor	Yes	Yes	yes	no		rarely	walking	knee chest position			manual rotation			yes		1400/09/11-13:41:06	1400/09/11-13:43:16
x5i6	58	Doctorate	midwife	Greenery	26	Yes	yes	While studying at the university	no	Others	The first stage of labor	no	I do not know	yes	no	۰	Most of the times			lateral position					yes		1400/09/11-13:40:46	1400/09/11-13:43:27
kjMy	29	Masters	midwife	anklet	2	no	yes	Valid reference	no	Others	The second stage of labor	Yes	Yes	yes	no		Always	walking		lateral position			others		yes		1400/09/11-13:24:00	1400/09/11-13:26:06
vole	41	Doctorate	midwife	Esfahan	15	Yes	no		no		The second stage of labor	I do not know	no	no	no		Most of the times		knee chest position						yes		1400/09/11-13:01:52	1400/09/11-13:04:18
3zRJ	30	PhD student in reproductive health	midwife	Tehran	0	no	yes	Valid reference	no		The second stage of labor	I do not know	no	yes	no		Most of the times							dont perform intervention	yes		1400/09/11-12:51:22	1400/09/11-12:54:22
FH7X	30	Doctorate	midwife	Tehran	5	no	yes	Valid reference	Yes	Picture	The second stage of labor	Yes	Yes	yes	no	۰	Most of the times		knee chest position						yes		1400/09/11-12:48:15	1400/09/11-12:50:03
UXXs	30	P.H.D	midwife	Orumieh	5	no	yes	While studying at the university	no		I do not know	Yes	I do not know	yes	no		rarely							dont perform intervention	yes		1400/09/11-12:47:04	1400/09/11-12:50:03
1ujN	52	P.H.D	midwife	b	22	Yes	yes	Valid reference	no		I do not know	Yes	I do not know	yes	no		Most of the times	walking		lateral position					yes		1400/09/11-12:42:57	1400/09/11-12:45:49
1LZE	28	Bachelor's degree	midwife	Mehriz	2	no	no	Physician colleagues	no	the movie	I do not know	no	Yes	no	no	۰	rarely						others		yes		1400/09/11-12:42:24	1400/09/11-12:48:10
EvO1	27	Masters	ماما	Kerman	6	no	yes	While studying at the university	no		The second stage of labor	Yes	Yes	yes	no		Most of the times		knee chest position						yes		1400/09/11-12:19:40	1400/09/11-12:52:47
BvKx	33	Master's degree	ماما	Shahrbabak	8	no	yes	While studying at the university	Yes	Bedside observation by physician colleagues	The second stage of labor	Yes	Yes	yes	no	۰	Most of the times		knee chest position		asymetric positions	manual rotation			yes	I would like to learn this technique	1400/09/11-11:17:43	1400/09/11-11:20:31
zKjr	52	Midwife	midwife	smart	30	no	yes	Physician colleagues	Yes	Bedside observation by midwife colleagues	The second stage of labor	I do not know	no	yes	Yes	3	Most of the times	walking	knee chest position	lateral position					yes		1400/09/11-11:14:08	1400/09/11-11:19:51
FC4V	42	gynecologist	midwife	bam	17	no	no	Midwife colleagues	no	Others	The second stage of labor	I do not know	I do not know	no	no		Most of the times		knee chest position	lateral position		manual rotation			yes		1400/09/11-10:52:53	1400/09/11-10:55:57
BpRi	34	Masters	midwife	Mehriz	11	no	yes	While studying at the university	no	Others	The stage of labor is not important	Yes	I do not know	yes	no		rarely		knee chest position						yes	Excellent... I wish there were training workshops	1400/09/11-10:51:05	1400/09/11-10:57:19
Tjil	47	senior	midwife	Esfahan	23	no	yes	Valid reference	Yes	Bedside observation by physician colleagues	The second stage of labor	I do not know	I do not know	yes	no		Most of the times		knee chest position	lateral position	asymetric positions	manual rotation	others		yes		1400/09/11-10:47:43	1400/09/11-10:50:41
Wj3V	26	Bachelor's degree	midwife	bam	4	no	yes	While studying at the university	no	the movie	The second stage of labor	Yes	no	no	no		Most of the times				asymetric positions				yes		1400/09/11-10:35:23	1400/09/11-10:38:07
GEpA	30	Bachelor's degree	midwife	smart	7	no	yes	While studying at the university	no		The first stage of labor	I do not know	no	yes	no		rarely			lateral position	asymetric positions				yes		1400/09/11-10:35:05	1400/09/11-10:37:44
nvIP	28	Masters	midwife	Yazd. Mehriz	6	no	no		no		The second stage of labor	I do not know	Yes	yes	no		rarely				asymetric positions				yes		1400/09/11-10:33:54	1400/09/11-10:36:00
x60z	30	Kerman	midwife	Kerman	6	no	no		no		I do not know	I do not know	Yes	yes	no		rarely		knee chest position						yes		1400/09/11-10:28:36	1400/09/11-10:31:07
SqwV	30	Bachelor's degree	midwife	smart	5	no	yes	While studying at the university	Yes	Bedside observation by physician colleagues	The second stage of labor	Yes	Yes	yes	no		rarely		knee chest position						yes		1400/09/11-10:28:34	1400/09/11-10:33:40
sESR	42	Bachelor's degree	midwife	bam	16	no	yes	While studying at the university	no		The second stage of labor	no	Yes	yes	no		rarely							dont perform intervention	yes		1400/09/11-10:27:32	1400/09/11-10:30:27
RqNj	31	Bachelor's degree	midwife	smart	8	no	no		no		I do not know	Yes	Yes	yes	no		Most of the times		knee chest position	lateral position	asymetric positions	manual rotation			yes		1400/09/11-10:27:15	1400/09/11-10:30:08
ZI7R	48	Masters	midwife	bam	27	no	yes	While studying at the university	Yes	Bedside observation by physician colleagues	The second stage of labor	Yes	Yes	yes	no		Most of the times	walking		lateral position	asymetric positions		others		yes		1400/09/11-10:25:33	1400/09/11-10:44:13
dZmO	37	Master's degree	midwife	Kerman	13	no	yes	While studying at the university	no		The second stage of labor	Yes	Yes	yes	no		Most of the times	walking	knee chest position		asymetric positions				yes		1400/09/11-10:23:35	1400/09/11-10:28:06
yBVg	32	Masters	midwife	Yazd	11	no	yes	While studying at the university	no		The second stage of labor	Yes	Yes	yes	no		never				asymetric positions	manual rotation			yes		1400/09/11-10:20:01	1400/09/11-10:23:16
pf3s	27	Bachelor's degree	midwife	raver	5000	no	yes	Midwife colleagues	Yes	the movie	I do not know	no	Yes	no	no		Most of the times			lateral position					yes		1400/09/11-10:10:52	1400/09/11-10:14:35
vqLX	24	Bachelor's degree	midwife	Mehriz	1	no	yes	While studying at the university	no		The second stage of labor	Yes	I do not know	yes	no		Most of the times	walking	knee chest position				others		yes		1400/09/11-10:08:14	1400/09/11-10:12:48
uNd3	29	Bachelor's degree	midwife	Mehriz	5	no	yes	While studying at the university	no	the movie	The first stage of labor	no	no	no	no		rarely	walking	knee chest position	lateral position	asymetric positions		others		yes		1400/09/11-10:07:21	1400/09/11-10:09:21
NjDf	27	Bachelor's degree	midwife	smart	2	no	yes	Valid reference	no	Picture	I do not know	I do not know	I do not know	yes	no	۰	never							dont perform intervention	yes		1400/09/11-10:03:30	1400/09/11-10:06:47
n4XJ	28	Masters	midwife	Yazd	3	no	yes	While studying at the university	no		The second stage of labor	Yes	Yes	no	no		never		knee chest position						yes		1400/09/11-10:03:12	1400/09/11-10:05:56
6JQq	26	Master of midwifery	midwife	Kerman	3	no	yes	While studying at the university	no		The second stage of labor	Yes	Yes	yes	no		Most of the times			lateral position					yes		1400/09/11-09:55:51	1400/09/11-09:57:59
0ImT	32	Bachelor's degree	midwife	Zarand Kerman	10	no	yes	While studying at the university	no	Other cases	The second stage of labor	Yes	Yes	yes	no	۰	rarely		knee chest position						yes	Please send us an educational video	1400/09/11-09:30:03	1400/09/11-09:34:01
R2xg	31	PhD student	midwife	University student	4	no	yes	Valid reference	no		I do not know	no	I do not know	no	no		rarely							dont perform intervention	yes		1400/09/11-07:23:42	1400/09/11-07:26:47
x3Bv	29	PhD student in reproductive health	midwife	Shahr e Kord	2	no	yes	While studying at the university	no		The second stage of labor	I do not know	I do not know	yes	no		Most of the times		knee chest position						yes		1400/09/11-06:49:55	1400/09/11-06:52:31
d1BY	46	gynecologist	Gynecologist	Bandar Abbas	10	no	yes	While studying at the university	no		The first stage of labor	Yes	Yes	yes	Yes	2	rarely							dont perform intervention	no		1400/09/11-00:53:34	1400/09/11-00:57:14
ljj3	52	Doctoral student	midwife	Shahr e Kord	30	Yes	yes	While studying at the university	no		The second stage of labor	no	no	no	no		Always	walking	knee chest position	lateral position			others		no		1400/09/10-23:55:35	1400/09/10-23:58:20
9nP0	33	gynecologist	midwife	Qom	11	no	no		no		I do not know	I do not know	I do not know	yes	no		rarely							dont perform intervention	yes		1400/09/10-23:40:21	1400/09/10-23:42:45
MtG0	28	Bachelor's degree	midwife	southern Khorasan	4	no	yes	Physician colleagues	Yes	Bedside observation by physician colleagues	I do not know	no	no	no	no		rarely	walking		lateral position					no		1400/09/10-22:01:31	1400/09/10-22:05:22
oWGG	42	Midwife	midwife	Bandar Abbas	7	no	yes	While studying at the university	no		I do not know	I do not know	I do not know	yes	no		rarely		knee chest position					dont perform intervention	yes		1400/09/10-21:57:38	1400/09/10-22:02:26
Y9QP	35	Masters	midwife	ninebandhan	14	no	yes	Valid reference	no		The second stage of labor	Yes	Yes	yes	no		rarely	walking	knee chest position						yes		1400/09/10-21:56:22	1400/09/10-22:00:08
eKoa	35	Doctorate	Gynecologist	Bandar Abbas	2	no	yes	Valid reference	Yes	the movie	The second stage of labor	I do not know	I do not know	no	no		rarely		knee chest position			manual rotation			yes	very good	1400/09/10-21:55:41	1400/09/10-21:59:43
Jxp5	36	Master of Midwifery	midwife	Tehran	12	no	yes	While studying at the university	no		The second stage of labor	Yes	Yes	yes	no		Always	walking	knee chest position	lateral position	asymetric positions				yes		1400/09/10-20:45:56	1400/09/10-20:48:34
HZUE	32	Master's degree	midwife	Shiraz	8	no	yes	While studying at the university	no	Picture	I do not know	no	I do not know	yes	no		rarely	walking	knee chest position	lateral position				dont perform intervention	yes		1400/09/10-20:38:20	1400/09/10-20:40:59
7NJO	41	gynecologist	midwife	jirovt	18	no	yes	Midwife colleagues	no		The second stage of labor	I do not know	Yes	yes	no		rarely			lateral position					yes	Please hold a training workshop	1400/09/10-20:14:47	1400/09/10-20:17:29
R60Y	25	Bachelor's degree	midwife	Rafsanjan	1	no	yes	While studying at the university	Yes	Bedside observation by midwife colleagues	The second stage of labor	Yes	no	no	no		Most of the times		knee chest position	lateral position					yes		1400/09/10-19:41:47	1400/09/10-19:44:51
T8Km	35	Masters	midwife	Yazd	9	no	no		no		I do not know	I do not know	I do not know	yes	no		rarely	walking	knee chest position		asymetric positions				yes		1400/09/10-19:39:02	1400/09/10-19:42:11
NK9K	43	Bachelor of Midwifery	midwife	Kerman	16	no	yes	While studying at the university	no	Other cases	The second stage of labor	Yes	Yes	yes	no		Most of the times	walking	knee chest position	lateral position	asymetric positions	manual rotation			yes	The technique is dangerous and difficult and must be done with complete skill and professionalism	1400/09/10-19:28:57	1400/09/10-19:39:30
mJj1	34	P.H.D	midwife	Babylon	10	no	yes	Valid reference	Yes	Bedside observation by physician colleagues	The first stage of labor	Yes	Yes	yes	no		rarely		knee chest position			manual rotation			yes		1400/09/10-19:24:06	1400/09/10-19:32:51
UB2w	27	gynecologist	midwife	Rafsanjan	5	no	yes	Valid reference	no	Others	The first stage of labor	Yes	Yes	yes	no	۰	rarely				asymetric positions	manual rotation			yes		1400/09/10-19:21:23	1400/09/10-19:24:42
F4DX	44	Bachelor's degree	midwife	smart	15	no	yes	While studying at the university	no	Others	I do not know	no	I do not know	no	no		rarely			lateral position					yes	Good luck	1400/09/10-18:16:09	1400/09/10-18:20:42
JlVB	47	Doctorate	midwife	Esfahan	21	Yes	no	While studying at the university	no		The second stage of labor	no	no	no	no		Most of the times	walking	knee chest position	lateral position					yes	Our goal is safe delivery. If this technique is accompanied by security, that is also very good	1400/09/10-17:17:58	1400/09/10-17:22:47
NEJF	32	senior	midwife	Shahreza	7	no	yes	Physician colleagues	no		I do not know	I do not know	I do not know	yes	no		rarely		knee chest position			manual rotation			yes		1400/09/10-17:14:42	1400/09/10-17:18:08
Y2TL	35	Master's degree	midwife	Rafsanjan	11	Yes	yes	Midwife colleagues	no	Picture	The second stage of labor	Yes	I do not know	no	no		rarely		knee chest position						yes		1400/09/10-16:47:49	1400/09/10-16:51:01
6PUV	27	Masters	midwife	Ahvaz	4	no	yes	Valid reference	no	the movie	The second stage of labor	Yes	Yes	yes	no		Always	walking	knee chest position				others		yes		1400/09/10-16:00:18	1400/09/10-16:06:08
rn6Q	32	Bachelor's degree	midwife	Zahedan	10	no	yes	Midwife colleagues	Yes	Bedside observation by midwife colleagues	The second stage of labor	I do not know	I do not know	yes	Yes	2	Most of the times			lateral position	asymetric positions				yes		1400/09/10-15:33:38	1400/09/10-15:37:25
Ho0C	447	PhD	midwife	Isfahn	18	Yes	yes	Valid reference	Yes	the movie	The stage of labor is not important	Yes	Yes	yes	no		Most of the times							dont perform intervention	no		1400/09/10-13:49:10	1400/09/10-13:51:28
CMKQ	30	bachelor	midwife	jiroft	7	no	yes	Physician colleagues	Yes	Bedside observation by physician colleagues	I do not know	Yes	Yes	yes	Yes	1	rarely		knee chest position			manual rotation			yes	ف	1400/09/10-13:35:00	1400/09/10-13:37:47
IKfc	38	Masters	midwife	jirovt	12	no	yes	While studying at the university	no	Others	I do not know	I do not know	no	yes	no	۰	Most of the times	walking	knee chest position						yes	It can be helpful if everyone sees training and follows it with enthusiasm	1400/09/10-12:33:53	1400/09/10-12:37:13
pWWo	36	Master's degree	midwife	Tehran	12	no	no		no		The first stage of labor	I do not know	I do not know	yes	no		Most of the times		knee chest position		asymetric positions				yes		1400/09/10-12:08:54	1400/09/10-12:11:02
gESC	41	Master's degree	midwife	Gouchan	13	Yes	yes	Valid reference	no		The second stage of labor	Yes	Yes	yes	no		Most of the times	walking	knee chest position	lateral position	asymetric positions				yes		1400/09/10-00:25:36	1400/09/10-00:29:19
5VYq	52	PhD	midwife	Rasht	22	Yes	yes	Valid reference	no		The second stage of labor	Yes	Yes	yes	no		Most of the times	walking							yes	The necessity of doing this study and what is the main problem that decided to do this study? What problem will it solve? With good luck	1400/09/10-00:23:05	1400/09/10-00:29:59
UrXz	39	gynecologist	midwife	Mahshahr	12	no	no		no		The first stage of labor	I do not know	I do not know	yes	no		Most of the times		knee chest position						yes	If possible, this technique should be taught	1400/09/09-23:32:38	1400/09/09-23:37:02
SnMD	30	Masters	midwife	Gouchan	4	no	no		no		The first stage of labor	no	I do not know	yes	no		Most of the times	walking	knee chest position		asymetric positions		others		yes		1400/09/09-23:29:48	1400/09/09-23:33:16
cqf5	45	P.H.D	midwife	Shiraz	20	Yes	yes	Valid reference	Yes	the movie	The second stage of labor	Yes	Yes	yes	no	0	Most of the times	walking	knee chest position	lateral position	asymetric positions				yes	Learning new methods is very useful	1400/09/09-23:24:33	1400/09/09-23:41:30
Qjk8	35	master degree	midwife	Babylon	7	no	no		no		The first stage of labor	I do not know	I do not know	yes	no		rarely	walking	knee chest position	lateral position	asymetric positions	manual rotation			yes	If you have a fashion training course in this regard, I am willing to participate in it	1400/09/09-23:20:03	1400/09/09-23:22:49
yTkD	33	Masters	midwife	Clot	6	no	yes	Valid reference	Yes	Bedside observation by midwife colleagues	The second stage of labor	Yes	Yes	yes	no		Most of the times		knee chest position		asymetric positions				yes		1400/09/09-23:09:21	1400/09/09-23:12:27
Hi1u	38	Doctorate	midwife	University	10	no	yes	While studying at the university	Yes	Bedside observation by physician colleagues	The first stage of labor	no	Yes	yes	no	۰	Most of the times	walking	knee chest position						yes	Hello and respect. Good luck	1400/09/09-23:06:45	1400/09/09-23:09:26
167Q	32	Doctorate	midwife	Tehran	6	Yes	yes	Valid reference	Yes	Bedside observation by physician colleagues	I do not know	Yes	Yes	yes	no	0	Most of the times	walking	knee chest position	lateral position	asymetric positions	manual rotation			yes	Please be trained to reduce unnecessary interventions.	1400/09/09-22:49:45	1400/09/09-22:52:01
WKR9	34	P.H.D	midwife	Tehran	7	no	yes	Valid reference	no		I do not know	Yes	Yes	yes	no		Most of the times			lateral position	asymetric positions	manual rotation			yes		1400/09/09-22:44:32	1400/09/09-22:46:53
y3OE	41	Doctorate	midwife	Khorramabad	17	no	yes	Midwife colleagues	no		The second stage of labor	Yes	Yes	yes	no		Most of the times		knee chest position						yes	It is an interesting topic. I would like to have access to a valid and practical source about this	1400/09/09-22:42:14	1400/09/09-22:46:10
TFCx	53	Masters	midwife	Gorgan	25	no	yes	While studying at the university	no		I do not know	I do not know	no	yes	no		Most of the times	walking	knee chest position	lateral position	asymetric positions				yes	Giving birth with anterior occiput is definitely easier, but it is more important how to perform manual rotation so that it does not cause complications to the mother and the fetus. Nowadays, maintaining the health of mother and fetus is very important. So, it should be seen whether the complications of cesarean section are more or manual rotation of the fetal head? The results of the research ca…	1400/09/09-22:40:02	1400/09/09-22:48:53
bExC	40	gynecologist	midwife	Babylon	13	no	no		no		The second stage of labor	no	I do not know	no	no		rarely	walking	knee chest position	lateral position	asymetric positions	manual rotation			yes		1400/09/09-22:12:35	1400/09/09-22:18:41
x01d	52	Masters	midwife	Babylon	30	no	yes	Valid reference	no	Others	The second stage of labor	Yes	Yes	yes	Yes	2	Always			lateral position	asymetric positions				yes		1400/09/09-22:06:37	1400/09/09-22:10:20
YkdS	22	Masters	midwife	Gorgan	0	no	yes	While studying at the university	no	Others	The second stage of labor	I do not know	no	yes	no	0	rarely			lateral position			others	dont perform intervention	yes	It has adverse and risky consequences for both the mother and the fetus	1400/09/09-21:55:24	1400/09/09-22:01:50
1OQW	30	P.H.D	midwife	Gorgan	1	Yes	yes	Valid reference	no		The second stage of labor	I do not know	I do not know	yes	no		Most of the times		knee chest position						yes		1400/09/09-21:53:07	1400/09/09-21:55:33
VlFL	51	P.H.D	midwife	Khorramabad	24	Yes	yes	While studying at the university	Yes	the movie	The second stage of labor	Yes	no	yes	no	۰	Most of the times	walking	knee chest position	lateral position	asymetric positions	manual rotation			yes	no	1400/09/09-21:42:08	1400/09/09-21:45:03
MLu5	52	PhD	midwife	Gorgan	27	Yes	yes	While studying at the university	no		The second stage of labor	I do not know	Yes	yes	no		Most of the times		knee chest position						yes	It was an interesting topic. Announce the result	1400/09/09-21:33:59	1400/09/09-21:37:35
7afa	50	Doctorate	midwife	Gorgan	27	Yes	yes	Valid reference	no		The first stage of labor	no	Yes	yes	no	۰	Most of the times			lateral position					yes		1400/09/09-21:30:03	1400/09/09-21:32:53
YLsh	33	Masters	midwife	Azadshahr	9	no	no		no		I do not know	I do not know	I do not know	yes	no		rarely	walking	knee chest position	lateral position			others		yes		1400/09/09-21:25:23	1400/09/09-21:39:16
SuoX	24	Masters	midwife	Gorgan	0	no	yes	Valid reference	no		The second stage of labor	Yes	I do not know	yes	no		rarely	walking		lateral position					yes		1400/09/09-21:05:55	1400/09/09-21:11:59
FOCu	37	PhD	midwife	Gorgan	10	Yes	no		no		I do not know	I do not know	I do not know	yes	no		Most of the times		knee chest position						yes		1400/09/09-21:02:37	1400/09/09-21:04:59
OWVg	33	Master of midwifery education	midwife	Kerman	6	Yes	yes	Valid reference	Yes	Others	The second stage of labor	Yes	Yes	yes	no		Most of the times	walking	knee chest position	lateral position	asymetric positions	manual rotation			no		1400/09/09-20:58:09	1400/09/09-21:00:52
fbeN	50	Doctorate	midwife	Gorgan	24	Yes	yes	While studying at the university	no		The second stage of labor	no	no	yes	no		Most of the times		knee chest position				others		yes		1400/09/09-20:39:33	1400/09/09-20:41:58
k8Yc	38	Bachelor's degree	midwife	Mashhad	15	no	yes	Midwife colleagues	no		The second stage of labor	Yes	Yes	yes	no		Always	walking	knee chest position	lateral position		manual rotation	others		yes		1400/09/09-20:33:30	1400/09/09-20:36:37
kR3C	28	Masters	midwife	to take	2	no	no		no		The second stage of labor	Yes	I do not know	yes	no		never					manual rotation			yes		1400/09/09-20:32:59	1400/09/09-20:38:01
30Fz	28	Master's degree	midwife	Gorgan	4	Yes	yes	While studying at the university	no		I do not know	I do not know	Yes	yes	no		rarely		knee chest position		asymetric positions		others		yes		1400/09/09-20:29:03	1400/09/09-20:31:50
PnrA	55	MA	midwife	Shiraz	20	no	yes	While studying at the university	no		The second stage of labor	Yes	Yes	yes	no		Most of the times		knee chest position			manual rotation			yes		1400/09/09-20:28:31	1400/09/09-20:31:17
leps	49	Doctorate	midwife	Kermanshah	24	Yes	yes	Valid reference	Yes	Bedside observation by physician colleagues	The second stage of labor	no	no	yes	no		Most of the times		knee chest position						no	Good luck	1400/09/09-20:04:37	1400/09/09-20:08:22
Kozi	53	gynecologist	midwife	Zahedan	29	no	yes	While studying at the university	Yes	Bedside observation by midwife colleagues	The first stage of labor	I do not know	I do not know	yes	no		Most of the times	walking	knee chest position	lateral position	asymetric positions		others		yes	Unfortunately, obstetric techniques are low and invasive interventions such as caesarean section have increased	1400/09/09-19:49:49	1400/09/09-19:57:38
sPco	45	P.H.D	midwife	Esfahan	15	Yes	yes	Valid reference	no		The second stage of labor	Yes	Yes	yes	no	۰	rarely		knee chest position	lateral position					no		1400/09/09-19:43:45	1400/09/09-19:48:03
XQmQ	64	Midwife	midwife	Tehran	44	no	no		Yes	Others	The second stage of labor	Yes	Yes	yes	Yes	I do not remember	Most of the times	walking	knee chest position	lateral position	asymetric positions	manual rotation			yes	I don't have an opinion, but if the pelvis is good and the dilatation of the pelvis is good, the stage is low, and the heart sound is not a problem, it can be done.	1400/09/09-19:33:24	1400/09/09-19:38:48
iCXt	31	Doctorate	midwife	Alborz	8	no	yes	Midwife colleagues	no		The second stage of labor	Yes	Yes	yes	no		Most of the times		knee chest position						yes	very excellent	1400/09/09-19:25:54	1400/09/09-19:28:40
QOtR	27	Bachelor's degree	midwife	Bardscan	3	no	no		no		The second stage of labor	Yes	Yes	yes	no		rarely		knee chest position	lateral position	asymetric positions			dont perform intervention	yes		1400/09/09-19:20:04	1400/09/09-19:22:39
PWpm	40	Bachelor's degree	midwife	jirovt	20	no	yes	While studying at the university	Yes	Bedside observation by physician colleagues	The second stage of labor	no	no	yes	no	۰	rarely			lateral position					yes	Expansion of physiological childbirth classes	1400/09/09-19:18:33	1400/09/09-19:21:05
SqV8	38	Masters	midwife	the owners	7	Yes	no		no		The second stage of labor	Yes	I do not know	no	no		rarely	walking	knee chest position	lateral position	asymetric positions				yes	In my opinion, it is difficult to perform rotation before the dilatation is complete and it causes damage to the cervix. In the second stage, there may be a lot of descent and the size of the pelvis does not allow manual rotation. So the right time is not clear. I feel that it will cause damage to the cervix. The fetus will also be born. With occupational injuries in labor, doing this will be a b…	1400/09/09-19:06:54	1400/09/09-19:18:44
Vo5H	30	gynecologist	midwife	jirovt	6	no	yes	While studying at the university	no	Picture	The first stage of labor	Yes	no	yes	no		rarely		knee chest position						yes		1400/09/09-18:44:49	1400/09/09-18:47:33
gXdE		Masters	midwife	Larestan	7	no	no		no		I do not know	I do not know	I do not know	no	no		never	walking	knee chest position	lateral position		manual rotation			yes		1400/09/09-17:52:44	1400/09/09-17:57:00
d7Fl	27	Masters	midwife	Yazd	4	no	yes	While studying at the university	no		I do not know	no	I do not know	yes	no		Most of the times				asymetric positions				yes		1400/09/09-17:31:22	1400/09/09-17:34:56
La6I	33	Doctoral student	midwife	Tehran student	0	no	yes	While studying at the university	yes	Picture	I do not know	I do not know	I do not know	yes	no		Always	walking	knee chest position		asymetric positions				yes		1400/09/09-17:15:35	1400/09/09-17:20:13
0Uan	40	senior	midwife	Gorgan	15	Yes	yes	Valid reference	no		The second stage of labor	Yes	Yes	yes	no		Most of the times		knee chest position	lateral position	asymetric positions	manual rotation			yes	It just requires a strong wrist in my opinion	1400/09/09-17:12:39	1400/09/09-17:23:24
jwDH	34	PhD in Reproductive Health	midwife	Mashhad	7	no	yes	Valid reference	no		The first stage of labor	Yes	Yes	no	no		Most of the times	walking	knee chest position	lateral position					yes		1400/09/09-17:06:47	1400/09/09-17:09:58
hMBy	42	Masters	midwife	jirovt	12	no	yes	Valid reference	no		The first stage of labor	no	Yes	yes	no		Most of the times		knee chest position	lateral position					yes		1400/09/09-17:01:17	1400/09/09-17:03:17
G1eX	32	senior	midwife	Fars	9	no	yes	While studying at the university	no	the movie	The second stage of labor	Yes	Yes	yes	no		Most of the times		knee chest position			manual rotation			yes		1400/09/09-16:48:03	1400/09/09-16:51:06
zot9	41	senior	midwife	Khorasan	15	no	yes	While studying at the university	Yes	the movie	The second stage of labor	I do not know	no	no	no	0	rarely		knee chest position		asymetric positions			dont perform intervention	yes	This research is one of the few researches that is exactly in the field of improving midwifery knowledge, so it is commendable, I wish you success	1400/09/09-16:42:32	1400/09/09-16:49:57
vzhc	54	PHD student	midwife	Gorgan	23	Yes	yes	Valid reference	no		The second stage of labor	I do not know	I do not know	yes	no		Most of the times	walking			asymetric positions		others		no		1400/09/09-16:39:53	1400/09/09-16:43:32
PYV7	54	gynecologist	Gynecologist	Esfahan	25	no	no		no		The first stage of labor	Yes	Yes	yes	no		Most of the times							dont perform intervention	yes	We had no residency training at all	1400/09/09-16:27:17	1400/09/09-16:31:26
tEee	36	Masters	midwife	Maragheh	5	Yes	yes	Valid reference	no		The second stage of labor	Yes	Yes	yes	no		rarely				asymetric positions				yes		1400/09/09-16:10:37	1400/09/09-16:13:42
ZWDX	54	PHD student	midwife	Gorgan	23	Yes	yes	Valid reference	no		The second stage of labor	Yes	no	yes	no		Most of the times	walking		lateral position	asymetric positions		others		no		1400/09/09-16:06:06	1400/09/09-16:15:19
COuw		PHD student	midwife	Mashhad	9	Yes	yes	Valid reference	no		The second stage of labor	Yes	Yes	yes	no		Most of the times	walking	knee chest position		asymetric positions				yes		1400/09/09-15:58:42	1400/09/09-16:01:48
rWmq	43	P.H.D	midwife	Sirjan	20	Yes	yes	While studying at the university	no		The second stage of labor	Yes	Yes	yes	no		Most of the times		knee chest position	lateral position		manual rotation			yes	Continuation of research in this field, until this procedure becomes a valid and applicable text in the clinic	1400/09/09-15:58:20	1400/09/09-16:01:54
CK4H	32	Bachelor's degree	midwife	Tabriz	9	no	yes	While studying at the university	Yes	Bedside observation by midwife colleagues	The second stage of labor	no	no	yes	no	۰	Always		knee chest position	lateral position		manual rotation			yes	Good luck	1400/09/09-15:45:54	1400/09/09-15:48:50
WCCr	52	Doctorate	midwife	Rafsanjan	29	Yes	yes	Valid reference	no	Picture	The second stage of labor	Yes	Yes	yes	no		Most of the times	walking	knee chest position	lateral position	asymetric positions		others		yes		1400/09/09-12:30:09	1400/09/09-12:32:42
xNuT	35	Masters	midwife	Rafsanjan	12	Yes	yes	While studying at the university	Yes	the movie	The second stage of labor	Yes	Yes	yes	no		rarely		knee chest position	lateral position					yes		1400/09/09-11:47:20	1400/09/09-11:49:12
